# Supplementary material for: Global avian influenza outbreaks 2010–2016: a systematic review of their distribution, avian species and virus subtype
Source: Syst Rev. 2018 Jan 25;7:17. doi: 10.1186/s13643-018-0691-z (PMC5784696; doi:10.1186/s13643-018-0691-z)
Supplement: Additional file 1: Table S1. — Avian influenza birds affected per virus subtype, country, epidemiological unit and year. References for Table S1. (ZIP 230 kb) [file 13643_2018_691_MOESM1_ESM.zip]

Archive with 2 entries (2 files):
- Additional file 1.pdf
- Additional file 1.xls
