# Supplementary material for: Global avian influenza outbreaks 2010–2016: a systematic review of their distribution, avian species and virus subtype
Source: Syst Rev. 2018 Jan 25;7:17. doi: 10.1186/s13643-018-0691-z (PMC5784696; doi:10.1186/s13643-018-0691-z)
Supplement: Additional file 1: Table S1. — Avian influenza birds affected per virus subtype, country, epidemiological unit and year. References for Table S1. (ZIP 230 kb) [file 13643_2018_691_MOESM1_ESM.zip › Additional file 1.xls]

## Sheet: Sheet1
		AIV Subtype
		H5N2	H7N3	H5N1	H5	H5N8	H7N7	Non Specified	H5N6	H7	H7N2	Mixed	H7N1	H9N2	H7N9	H5N9	H1N1	H1N2	H5N3	H10	H10N7	H9N1	H7N6	H3N2	H11N9	H3N8	H4N6	H5N5
	Number of birds affected	46538951	7902753	2224664	798504	599278	262575	227461	64169	54081	18899	4620	3929	3314	3103	2754	142	68	46	27	20	16	16	11	5	4	3	2
Birds affected per country	Algeria	0	0	0	0	0	0	0	0	0	0	0	2692	0	0	0	0	0	0	0	0	0	0	0	0	0	0	0
	Australia	0	0	0	1	0	0	0	0	50000	18620	0	0	0	0	0	0	0	0	27	20	0	0	0	0	0	0	0
	Austria	0	0	0	0	5	0	0	0	0	0	0	0	0	0	0	0	0	0	0	0	0	0	0	0	0	0	0
	Bangladesh	0	0	19887	0	0	0	1658	0	0	0	367	0	0	0	0	0	0	0	0	0	0	0	0	0	0	0	0
	Belize	11572	0	0	0	0	0	0	0	0	0	0	0	0	0	0	0	0	0	0	0	0	0	0	0	0	0	0
	Bhutan	0	0	7182	0	0	0	0	0	0	0	0	0	0	0	0	0	0	0	0	0	0	0	0	0	0	0	0
	Bulgaria	0	0	2	85	0	0	0	0	0	0	0	0	0	0	0	0	0	0	0	0	0	0	0	0	0	0	0
	Burkina Faso	0	0	335658	0	0	0	0	0	0	0	0	0	0	0	0	0	0	0	0	0	0	0	0	0	0	0	0
	Cambodia	0	0	40644	0	0	0	0	0	0	0	0	0	0	0	0	0	0	0	0	0	0	0	0	0	0	0	0
	Cameroon	0	0	15000	0	0	0	0	0	0	0	0	0	0	0	0	0	0	0	0	0	0	0	0	0	0	0	0
	Canada	81153	0	0	6200	1	0	85	0	0	0	0	0	0	0	0	0	68	0	0	0	0	0	0	0	0	0	0
	China	7106	4	213135	23906	0	0	0	59193	0	0	854	0	656	3103	0	0	0	1	0	0	0	0	11	0	4	0	0
	Cote d'Ivoire	0	0	98	0	0	0	0	0	0	0	0	0	0	0	0	0	0	0	0	0	0	0	0	0	0	0	0
	Denmark	0	0	0	0	0	1400	0	0	0	0	0	0	0	0	0	0	0	0	0	0	0	0	0	0	0	0	0
	Egypt	0	0	36598	0	2	0	346	0	0	0	0	0	20	0	0	0	0	0	0	0	0	0	0	0	0	0	0
	England	0	0	0	0	0	36000	0	0	52	0	0	0	0	0	0	0	0	0	0	0	0	0	0	0	0	0	0
	Finland	0	0	0	0	2	0	0	0	0	0	0	0	4	0	0	0	0	0	0	0	0	0	0	0	0	0	0
	France	1	0	52	0	2000	0	0	0	0	0	0	0	0	0	2754	0	0	0	0	0	0	0	0	0	0	0	0
	Germany	17003	0	78	4	19267	2406	0	0	4000	0	0	0	0	0	0	0	0	20	0	0	0	0	0	0	0	0	0
	Ghana	0	0	28451	2780	0	0	0	0	0	0	0	0	0	0	0	0	0	0	0	0	0	0	0	0	0	0	0
	Greece	0	0	0	0	1	0	0	0	0	0	0	0	0	0	0	0	0	0	0	0	0	0	0	0	0	0	0
	Hong Kong	0	0	3	0	0	0	0	0	0	0	0	0	0	0	0	0	0	0	0	0	0	0	0	0	0	0	0
	Hungary	0	0	0	0	25775	0	0	0	0	0	0	0	0	0	0	0	0	0	0	0	0	0	0	0	0	0	0
	India	0	0	84257	20896	1049	0	0	0	0	0	0	0	0	0	0	0	0	0	0	0	0	0	0	0	0	0	0
	Indonesia	0	0	347918	0	0	0	0	0	0	0	1000	0	0	0	0	0	0	0	0	0	0	0	0	0	0	0	0
	Iran	0	0	562	0	60865	0	0	0	0	0	0	0	25	0	0	0	0	0	0	0	0	0	0	0	0	0	0
	Iraq	0	0	77101	512948	0	0	0	0	0	0	0	0	0	0	0	142	0	0	0	0	0	0	0	0	0	0	0
	Ireland	8	0	0	0	0	0	0	0	0	0	0	0	0	0	0	0	0	0	0	0	0	0	0	0	0	0	0
	Israel	0	0	107003	0	1800	0	0	0	0	0	0	0	0	0	0	0	0	0	0	0	0	0	0	0	0	0	0
	Italy	0	0	0	0	1219	134183	0	0	0	0	0	0	0	0	0	0	0	0	0	0	0	0	0	0	0	0	0
	Japan	0	0	26	1004	3409	0	1	2	0	0	356	0	0	0	0	0	0	0	0	0	0	0	0	0	0	0	0
	Kazakhstan	0	0	0	2	0	0	0	0	0	0	0	0	0	0	0	0	0	0	0	0	0	0	0	0	0	0	0
	Korea	0	0	93	0	666	53300	0	0	0	0	1473	0	0	0	0	0	0	0	0	0	0	0	0	0	0	0	0
	Laos	0	0	548	0	0	0	0	316	0	0	0	0	0	0	0	0	0	0	0	0	0	0	0	0	0	0	0
	Lebanon	0	0	40000	0	0	0	0	0	0	0	0	0	0	0	0	0	0	0	0	0	0	0	0	0	0	0	0
	Libya	0	0	19	0	0	0	0	0	0	0	0	0	0	0	0	0	0	0	0	0	0	0	0	0	0	0	0
	Mexico	720	7887749	0	0	0	0	0	0	0	0	0	0	0	0	0	0	0	0	0	0	0	0	0	0	0	0	0
	Mongolia	0	0	0	26	0	0	0	0	0	0	0	0	0	0	0	0	0	0	0	0	0	0	0	0	0	0	0
	Montenegro	0	0	0	0	0	0	0	0	0	0	0	0	0	0	0	0	0	0	0	0	0	0	0	0	0	0	1
	Myanmar	0	0	2911	518	0	0	0	0	0	0	0	0	0	0	0	0	0	0	0	0	0	0	0	0	0	0	0
	Nepal	0	0	39387	0	0	0	0	0	0	0	0	0	0	0	0	0	0	0	0	0	0	0	0	0	0	0	0
	Netherlands	200	0	0	2	29605	31930	83	0	13	0	0	10	0	0	0	0	0	25	0	0	0	0	0	0	0	0	1
	Nigeria	20	0	512205	4882	15	0	0	0	0	0	23	0	0	0	0	0	0	0	0	0	0	0	0	0	0	0	0
	North Korea	0	0	46217	0	0	0	0	0	0	0	0	0	0	0	0	0	0	0	0	0	0	0	0	0	0	0	0
	Pakistan	0	0	0	92	0	0	0	0	0	0	0	0	0	0	0	0	0	0	0	0	0	0	0	0	0	0	0
	Palestinian Auton. Territories	0	0	37555	16761	0	0	0	0	0	0	0	0	0	0	0	0	0	0	0	0	0	0	0	0	0	0	0
	Poland	0	0	0	0	6	0	0	0	0	0	0	0	109	0	0	0	0	0	0	0	0	0	0	0	0	0	0
	Romania	0	0	113	0	1	0	0	0	0	0	0	0	0	0	0	0	0	0	0	0	0	0	0	0	0	0	0
	Russia	0	0	702	6254	1	0	0	0	0	0	0	0	0	0	0	0	0	0	0	0	0	0	0	0	0	0	0
	Serbia	0	0	0	0	6	0	0	0	0	0	0	0	0	0	0	0	0	0	0	0	0	0	0	0	0	0	0
	Slovakia	0	0	0	65	0	0	0	0	0	0	0	0	0	0	0	0	0	0	0	0	0	0	0	0	0	0	0
	South Africa	4503	0	0	0	3	3356	0	0	16	278	0	1094	0	0	0	0	0	0	0	0	0	0	0	0	0	0	0
	South Korea	0	0	13881	0	92630	0	0	770	0	1	0	0	0	0	0	0	0	0	0	0	0	0	0	0	0	0	0
	Spain	0	0	0	0	0	0	0	0	0	0	0	133	0	0	0	0	0	0	0	0	0	0	0	0	0	0	0
	Sri Lanka	100	0	0	0	0	0	0	0	0	0	0	0	0	0	0	0	0	0	0	0	0	0	0	0	0	0	0
	Sweden	0	0	0	37000	3	0	0	0	0	0	0	0	0	0	0	0	0	0	0	0	0	0	0	0	0	0	0
	Switzerland	0	0	0	0	2	0	0	0	0	0	0	0	0	0	0	0	0	0	0	0	0	0	0	0	0	0	0
	Taiwan	79657	0	37	41560	347959	0	225283	0	0	0	0	0	0	0	0	0	0	0	0	0	0	0	0	0	0	0	0
	Thailand	0	0	0	5305	20	0	0	0	0	0	0	0	0	0	0	0	0	0	0	0	0	16	0	0	0	0	0
	Togo	0	0	11300	0	0	0	0	0	0	0	0	0	0	0	0	0	0	0	0	0	0	0	0	0	0	0	0
	Tunisia	0	0	0	30	0	0	0	0	0	0	0	0	0	0	0	0	0	0	0	0	0	0	0	0	0	0	0
	Turkey	0	0	163264	0	0	0	0	0	0	0	0	0	0	0	0	0	0	0	0	0	0	0	0	0	0	0	0
	Ukraine	0	0	0	410	0	0	0	0	0	0	0	0	0	0	0	0	0	0	0	0	0	0	0	0	0	0	0
	United Kingdom	0	0	0	0	8435	0	0	0	0	0	0	0	2500	0	0	0	0	0	0	0	0	0	0	0	0	0	0
	USA	46336908	15000	1	116001	4531	0	5	0	0	0	19	0	0	0	0	0	0	0	0	0	0	0	0	0	0	0	0
	Viet Nam	0	0	42776	1772	0	0	0	3888	0	0	528	0	0	0	0	0	0	0	0	0	0	0	0	5	0	3	0
Birds affected per epidemiological unit	Backyard domestic poultry	16222	139	53526	6991	900	0	243	2074	0	0	357	0	0	0	0	0	0	0	0	0	0	0	0	5	0	3	0
	Commercial poultry	46522621	7892602	2167027	764728	583589	262575	226783	62078	54081	18899	1023	1237	3311	2622	2754	142	68	45	27	20	16	0	0	0	0	0	0
	Game birds	52	0	0	0	0	0	0	0	0	0	0	0	0	0	0	0	0	0	0	0	0	0	0	0	0	0	0
	Live bird market	20	0	0	1	0	0	0	0	0	0	198	0	0	69	0	0	0	0	0	0	0	16	0	0	0	0	0
	Live poultry market	21	4	0	0	0	0	0	0	0	0	742	0	0	120	0	0	0	0	0	0	0	0	11	0	0	0	0
	Mixed	0	0	265	0	14409	0	346	0	0	0	406	0	0	159	0	0	0	0	0	0	0	0	0	0	0	0	1
	Natural park	0	0	0	36	0	0	0	0	0	0	0	892	0	0	0	0	0	0	0	0	0	0	0	0	0	0	1
	Not applicable	0	0	180	0	0	0	0	0	0	0	0	0	0	0	0	0	0	0	0	0	0	0	0	0	0	0	0
	Slaughterhouse	0	0	2	0	0	0	0	0	0	0	0	0	0	0	0	0	0	0	0	0	0	0	0	0	0	0	0
	Village	0	0	2643	24881	29	0	0	0	0	0	0	0	0	0	0	0	0	0	0	0	0	0	0	0	0	0	0
	Wet market	0	0	0	786	0	0	0	0	0	0	0	0	0	22	0	0	0	0	0	0	0	0	0	0	0	0	0
	Wild birds	15	8	992	1078	303	0	89	17	0	0	1894	0	3	111	0	0	0	1	0	0	0	0	0	0	4	0	0
	Wild habitats	0	0	0	0	6	0	0	0	0	0	0	1800	0	0	0	0	0	0	0	0	0	0	0	0	0	0	0
	Zoo	0	0	29	3	42	0	0	0	0	0	0	0	0	0	0	0	0	0	0	0	0	0	0	0	0	0	0
Birds affected per year	2010	17020	0	47015	6484	0	53300	0	0	0	1	1074	0	4	0	0	0	0	0	27	20	16	0	0	0	0	0	0
	2011	140	15004	73998	5696	0	26	1690	0	4012	0	93	10	45	0	0	142	68	0	0	0	0	16	0	0	0	3	0
	2012	2054	3987160	361906	25682	0	31870	56	0	50000	0	121	1028	0	0	0	0	0	0	0	0	0	0	0	5	4	0	0
	2013	4000	3886427	222497	6	0	136495	0	0	5	18620	389	197	3265	472	0	0	0	45	0	0	0	0	0	0	0	0	0
	2014	4127	0	98662	138732	147416	344	431	21545	0	0	2906	0	0	2630	0	0	0	1	0	0	0	0	11	0	0	0	0
	2015	46511579	147	1133597	38412	46639	38370	225284	3041	64	0	37	0	0	0	2754	0	0	0	0	0	0	0	0	0	0	0	0
	2016	31	14015	286989	583492	405223	2170	0	39583	0	278	0	2692	0	1	0	0	0	0	0	0	0	0	0	0	0	0	2
